# Supplementary material for: Interaction with Nature Indoor: Psychological Impacts of Houseplants Care Behaviour on Mental Well-Being and Mindfulness in Chinese Adults
Source: Int J Environ Res Public Health. 2022 Nov 28;19(23):15810. doi: 10.3390/ijerph192315810 (PMC9739745; doi:10.3390/ijerph192315810)
Supplement: Supplementary file 1 [file ijerph-19-15810-s001.zip]

Archive with 1 entries (1 files):
- ijerph-2009388-supplementary.pdf
